# Supplementary material for: The Effect of Pollutant Gases on Surfactant Migration in Acrylic Emulsion Films: A Comparative Study and Preliminary Evaluation of Surface Cleaning
Source: Polymers (Basel). 2021 Jun 11;13(12):1941. doi: 10.3390/polym13121941 (PMC8230686; doi:10.3390/polym13121941)
Supplement: Supplementary file 1 [file polymers-13-01941-s001.zip]

Archive with 1 entries (1 files):
- polymers-1247047-supplementary.pdf
